# Supplementary material for: Exploring the Potential of Coumarin Derivatives on Serotonin Receptors 5-HT1A and 5HT2A
Source: Int J Mol Sci. 2025 Feb 24;26(5):1946. doi: 10.3390/ijms26051946 (PMC11900313; doi:10.3390/ijms26051946)
Supplement: Supplementary file 1 [file ijms-26-01946-s001.zip]

Archive with 1 entries (1 files):
- ijms-3468931-supplementary.pdf
